# Supplementary material for: Development of robust machine learning models to estimate hydrochar higher heating value and yield based upon biomass proximate analysis
Source: Bioresour Bioprocess. 2025 Dec 3;12(1):138. doi: 10.1186/s40643-025-00979-1 (PMC12675903; doi:10.1186/s40643-025-00979-1)
Supplement: Supplementary file 1 — Additional file1. [file 40643_2025_979_MOESM1_ESM.xlsx]

## Sheet: dataset
									C (wt%)	H (wt%)	N (wt%)	O (wt%)	S (wt%)	Temperature (°C)	Reaction time (min)	Water content (wt%)	Hydrochar yield (wt%)	Hydrochar HHV (MJ/kg)
									31.61	5.24	4.34	23.43	1.19	160	600	83.3	70.75	13.94
									31.61	5.24	4.34	23.43	1.19	180	600	83.3	67.22	14.1
									31.61	5.24	4.34	23.43	1.19	200	600	83.3	65.05	13.98
									31.61	5.24	4.34	23.43	1.19	220	600	83.3	61.73	14.16
									31.61	5.24	4.34	23.43	1.19	240	600	83.3	59.85	14.93
									51.2	6.64	8.85	31.94	1.37	180	15	33.3	62.26	18.3
									51.2	6.64	8.85	31.94	1.37	180	30	33.3	60.07	19.02
									51.2	6.64	8.85	31.94	1.37	180	45	33.3	58.08	19.43
									51.2	6.64	8.85	31.94	1.37	200	15	33.3	59.73	18.9
									51.2	6.64	8.85	31.94	1.37	200	30	33.3	58.56	19.76
									51.2	6.64	8.85	31.94	1.37	200	45	33.3	56.78	19.86
									51.2	6.64	8.85	31.94	1.37	220	15	33.3	58.36	19.73
									51.2	6.64	8.85	31.94	1.37	220	30	33.3	55.55	20.02
									51.2	6.64	8.85	31.94	1.37	220	45	33.3	54.18	19.87
									51.2	6.64	8.85	31.94	1.37	240	15	33.3	54.59	19.85
									51.2	6.64	8.85	31.94	1.37	240	30	33.3	52.6	20.15
									51.2	6.64	8.85	31.94	1.37	240	45	33.3	50.21	20.17
									51.9	6.4	0.9	40.8	0	275	30	90.1	40.6	27.7
									51.9	6.4	0.9	40.8	0	300	30	90.1	43.5	28.8
									51.9	6.4	0.9	40.8	0	325	30	90.1	38.6	28.9
									51.9	6.4	0.9	40.8	0	300	30	83.3	45.6	28.4
									51.9	6.4	0.9	40.8	0	300	30	71.4	46	29.4
									30.8	4.2	1.27	53.17	3.12	225	120	83.3	77.7	10.31
									30.8	4.2	1.27	53.17	3.12	225	120	92.3	69.78	12.55
									30.8	4.2	1.27	53.17	3.12	225	120	94.1	53.23	13.11
									30.8	4.2	1.27	53.17	3.12	225	120	96.7	44.6	13.11
									30.8	4.2	1.27	53.17	3.12	250	120	83.3	51.8	16.6
									30.8	4.2	1.27	53.17	3.12	250	120	92.3	42.44	16.92
									30.8	4.2	1.27	53.17	3.12	250	120	94.1	39.57	17.6
									30.8	4.2	1.27	53.17	3.12	250	120	96.7	33.1	16.59
									30.8	4.2	1.27	53.17	3.12	250	240	83.3	45.23	14.24
									30.8	4.2	1.27	53.17	3.12	250	240	92.3	41	16.36
									30.8	4.2	1.27	53.17	3.12	250	240	94.1	31.65	16.6
									30.8	4.2	1.27	53.17	3.12	250	240	96.7	29.5	20.97
									48.15	5.74	0.39	45.67	0.05	220	60	95.2	45.6	23.21
									48.15	5.74	0.39	45.67	0.05	220	180	95.2	44.5	23.31
									48.15	5.74	0.39	45.67	0.05	220	360	95.2	41.5	23.89
									48.15	5.74	0.39	45.67	0.05	250	60	95.2	34.2	25.89
									48.15	5.74	0.39	45.67	0.05	250	180	95.2	28.3	27.76
									48.15	5.74	0.39	45.67	0.05	250	360	95.2	26.4	28.63
									48.15	5.74	0.39	45.67	0.05	280	60	95.2	22.6	29.53
									48.15	5.74	0.39	45.67	0.05	280	180	95.2	22.2	29.66
									48.15	5.74	0.39	45.67	0.05	280	360	95.2	21.1	29.86
									53.01	7.74	2.55	36.7	0	217	60	90.1	47	29.27
									53.01	7.74	2.55	36.7	0	223	165	90.1	31	31.6
									53.01	7.74	2.55	36.7	0	260	240	90.1	30	34.64
									53.01	7.74	2.55	36.7	0	217	60	90.1	35	26.26
									53.01	7.74	2.55	36.7	0	223	165	90.1	9	29.58
									53.01	7.74	2.55	36.7	0	260	240	90.1	21	31.93
									51.26	7.89	0.21	40.64	0	217	60	90.1	50	32.74
									51.26	7.89	0.21	40.64	0	223	165	90.1	31	33.32
									51.26	7.89	0.21	40.64	0	260	240	90.1	21	36.62
									51.26	7.89	0.21	40.64	0	217	60	90.1	42	21.57
									51.26	7.89	0.21	40.64	0	223	165	90.1	11	23.42
									51.26	7.89	0.21	40.64	0	260	240	90.1	12	33.42
									44.9	6.02	0.33	46.78	0	180	60	93.75	65.88	19.707
									44.9	6.02	0.33	46.78	0	200	30	93.75	61	20.612
									44.9	6.02	0.33	46.78	0	200	60	93.75	60.9	20.912
									44.9	6.02	0.33	46.78	0	200	90	93.75	60.36	20.951
									44.9	6.02	0.33	46.78	0	220	5	93.75	59.2	20.593
									44.9	6.02	0.33	46.78	0	220	60	93.75	55.96	21.729
									44.9	6.02	0.33	46.78	0	200	60	95.24	62.85	20.685
									44.9	6.02	0.33	46.78	0	200	240	95.24	70	20.95
									43.4	5.91	1.5	45.97	0.11	180	60	94.1	48	19.61
									43.4	5.91	1.5	45.97	0.11	180	120	94.1	43	20.53
									43.4	5.91	1.5	45.97	0.11	180	180	94.1	41	21.19
									43.4	5.91	1.5	45.97	0.11	180	240	94.1	47	22.25
									43.4	5.91	1.5	45.97	0.11	200	60	94.1	56	21.83
									43.4	5.91	1.5	45.97	0.11	200	120	94.1	42	22.04
									43.4	5.91	1.5	45.97	0.11	200	180	94.1	43	22.64
									43.4	5.91	1.5	45.97	0.11	200	240	94.1	44	23.33
									43.4	5.91	1.5	45.97	0.11	220	60	94.1	44	22.1
									43.4	5.91	1.5	45.97	0.11	220	120	94.1	43	23.35
									43.4	5.91	1.5	45.97	0.11	220	180	94.1	40	23.75
									43.4	5.91	1.5	45.97	0.11	220	240	94.1	37	25.36
									45.25	6.52	2.44	39.02	0.37	160	90	97.4	59.84	20.32
									45.25	6.52	2.44	39.02	0.37	180	90	97.4	40.15	20.69
									45.25	6.52	2.44	39.02	0.37	200	90	97.4	36.22	20.72
									45.25	6.52	2.44	39.02	0.37	220	90	97.4	29.93	21.43
									45.25	6.52	2.44	39.02	0.37	240	90	97.4	21.26	24.48
									45.25	6.52	2.44	39.02	0.37	240	5	97.4	33.07	20.89
									45.25	6.52	2.44	39.02	0.37	240	30	97.4	28.34	19.89
									45.25	6.52	2.44	39.02	0.37	240	90	97.4	21.26	24.48
									45.25	6.52	2.44	39.02	0.37	240	150	97.4	21.26	22.27
									44.06	6.25	4.2	32.18	0.31	210	30	90.1	45.17	21.13
									44.06	6.25	4.2	32.18	0.31	240	30	90.1	37.42	21.24
									44.06	6.25	4.2	32.18	0.31	270	30	90.1	36.09	20.97
									44.06	6.25	4.2	32.18	0.31	270	60	90.1	34.76	22.32
									44.06	6.25	4.2	32.18	0.31	270	90	90.1	33.87	24.07
									45.79	5.01	0.33	45.38	0.3	150	30	88.9	72.45	19.22
									45.79	5.01	0.33	45.38	0.3	180	30	88.9	61.13	19.6
									45.79	5.01	0.33	45.38	0.3	210	30	88.9	55.52	22.22
									45.79	5.01	0.33	45.38	0.3	240	30	88.9	49.79	24.13
									45.79	5.01	0.33	45.38	0.3	270	30	88.9	44.28	25.98
									45.79	5.01	0.33	45.38	0.3	300	30	88.9	41.88	26.97
									27.76	4.42	4.49	19.57	0.79	220	85	95	57.61	9.35
									27.76	4.42	4.49	19.57	0.79	190	240	88	62.17	10.06
									27.76	4.42	4.49	19.57	0.79	205	162.5	91.5	56.07	250.281
									27.76	4.42	4.49	19.57	0.79	220	240	95	55.25	9.54
									27.76	4.42	4.49	19.57	0.79	190	85	95	57.98	9.89
									27.76	4.42	4.49	19.57	0.79	205	162.5	97.39	52.97	249.359
									27.76	4.42	4.49	19.57	0.79	190	240	95	58.61	9.14
									27.76	4.42	4.49	19.57	0.79	220	85	88	59.58	10.22
									27.76	4.42	4.49	19.57	0.79	205	292.8	91.5	56.99	10.08
									27.76	4.42	4.49	19.57	0.79	205	162.5	91.5	56.67	250.339
									27.76	4.42	4.49	19.57	0.79	205	32.2	91.5	63.15	10.68
									27.76	4.42	4.49	19.57	0.79	205	162.5	91.5	58.88	250.562
									27.76	4.42	4.49	19.57	0.79	230.2	162.5	91.5	57.22	10.46
									27.76	4.42	4.49	19.57	0.79	205	162.5	91.5	59.8	250.654
									27.76	4.42	4.49	19.57	0.79	220	240	88	61.39	10.33
									27.76	4.42	4.49	19.57	0.79	205	162.5	91.5	60.78	250.754
									27.76	4.42	4.49	19.57	0.79	179.8	162.5	91.5	61.65	10.35
									27.76	4.42	4.49	19.57	0.79	190	85	78	68.06	10.93
									27.76	4.42	4.49	19.57	0.79	205	162.5	85.61	67.84	252.071
									27.76	4.42	4.49	19.57	0.79	205	162.5	91.5	60.36	250.713
									38.7	3.4	2.7	40.6	0.1	150	60	90	81.72	11.62
									38.7	3.4	2.7	40.6	0.1	200	60	90	60.75	15.13
									38.7	3.4	2.7	40.6	0.1	250	60	90	45.16	20.81
									39.9	5.3	2.7	36.1	0.5	170	60	90.1	65	16.4
									39.9	5.3	2.7	36.1	0.5	200	60	90.1	57	19
									39.9	5.3	2.7	36.1	0.5	230	60	90.1	54	20.1
									46.6	5.8	1.1	40.7	0.08	180	30	83.36	70	20.7
									46.6	5.8	1.1	40.7	0.08	200	30	83.36	67.7	22
									46.6	5.8	1.1	40.7	0.08	220	30	83.36	60.7	22.9
									49.98	6.45	1.88	41.54	0.15	200	60	83.3	57.76	26
									49.98	6.45	1.88	41.54	0.15	220	60	83.3	55.59	26
									49.98	6.45	1.88	41.54	0.15	240	30	83.3	51.89	27.2
									49.98	6.45	1.88	41.54	0.15	260	30	83.3	44.47	28.5
									47.14	6.46	0.95	45.25	0.2	200	120	83.3	59.73	22.9
									47.14	6.46	0.95	45.25	0.2	220	60	83.3	56.53	23.9
									47.14	6.46	0.95	45.25	0.2	240	30	83.3	51.5	24.5
									47.14	6.46	0.95	45.25	0.2	260	30	83.3	43.02	27
									33.3	4.6	4	20.3	1.2	250	30	97.5	68	15.4
									33.3	4.6	4	20.3	1.2	250	30	95	72	15.3
									33.3	4.6	4	20.3	1.2	250	30	90	75	15.8
									33.3	4.6	4	20.3	1.2	250	30	85	74	15.7
									33.3	4.6	4	20.3	1.2	250	30	82.5	75	15.6
									33.3	4.6	4	20.3	1.2	250	30	80	76	15.9
									33.3	4.6	4	20.3	1.2	250	30	75	76	16
									33.3	4.6	4	20.3	1.2	250	30	70	75	16.5
									33	2.9	1.9	23.6	0	150	60	90.1	37.5	16.9
									33	2.9	1.9	23.6	0	200	60	90.1	28.4	17.4
									33	2.9	1.9	23.6	0	250	60	90.1	22	20.4
									35.6	4	2	27.9	0	150	60	90.1	44.7	18.1
									35.6	4	2	27.9	0	200	60	90.1	32.7	20.8
									35.6	4	2	27.9	0	250	60	90.1	27.6	22.3
									61.94	7.22	6.51	15.75	0.25	170	30	50	78.4	29.7
									61.94	7.22	6.51	15.75	0.25	180	30	50	77.5	30.2
									61.94	7.22	6.51	15.75	0.25	190	30	50	75.1	30.3
									61.94	7.22	6.51	15.75	0.25	200	30	50	73.2	30.9
									61.94	7.22	6.51	15.75	0.25	220	30	50	57.5	32.2
									43.1	5.8	0.23	44.6	0.12	190	90	90.1	66.19	18.1
									43.1	5.8	0.23	44.6	0.12	210	90	90.1	58.04	20.3
									43.1	5.8	0.23	44.6	0.12	230	90	90.1	48.07	25.2
									43.1	5.8	0.23	44.6	0.12	250	90	90.1	44.45	25.5
									43.1	5.8	0.23	44.6	0.12	270	90	90.1	39.92	25.5
									43.1	5.8	0.23	44.6	0.12	290	90	90.1	39.7	26.1
									43.1	5.8	0.23	44.6	0.12	310	90	90.1	38.11	26.6
									43.1	5.8	0.23	44.6	0.12	330	90	90.1	37.66	25.9
									43.1	5.8	0.23	44.6	0.12	350	90	90.1	34.26	27.8
									43.1	5.8	0.23	44.6	0.12	370	90	90.1	33.58	27.6
									36.63	5.79	5.29	52.3	0	140	240	95.7	74.64	13.2348
									36.63	5.79	5.29	52.3	0	160	60	95.7	81.13	13.7982
									36.63	5.79	5.29	52.3	0	160	120	95.7	71.08	13.7898
									36.63	5.79	5.29	52.3	0	160	240	95.7	67.11	13.4405
									36.63	5.79	5.29	52.3	0	180	30	95.7	70.74	13.4591
									36.63	5.79	5.29	52.3	0	180	60	95.7	67.18	13.3363
									36.63	5.79	5.29	52.3	0	180	120	95.7	64.31	13.2
									36.63	5.79	5.29	52.3	0	180	240	95.7	61.87	13.0549
									36.63	5.79	5.29	52.3	0	200	15	95.7	69.32	13.1566
									36.63	5.79	5.29	52.3	0	200	30	95.7	66.83	13.1985
									36.63	5.79	5.29	52.3	0	200	60	95.7	64.06	13.0078
									36.63	5.79	5.29	52.3	0	200	120	95.7	61.26	13.2877
									36.63	5.79	5.29	52.3	0	200	240	95.7	60.54	13.0331
									43.53	6.2	1.23	47.49	0	190	15	92.3	36	24.72
									43.53	6.2	1.23	47.49	0	225	15	92.3	36	25.05
									43.53	6.2	1.23	47.49	0	260	15	92.3	39	25.05
									47.94	6.66	1.96	40.9	0.07	190	15	92.3	27	24.06
									47.94	6.66	1.96	40.9	0.07	225	15	92.3	27	26.21
									47.94	6.66	1.96	40.9	0.07	260	15	92.3	27	28.85
									44.15	6.44	0.62	46.79	0	195	15	92.3	36	21.59
									44.15	6.44	0.62	46.79	0	225	15	92.3	28	24.72
									44.15	6.44	0.62	46.79	0	260	15	92.3	30	26.54
									44.14	6.18	1.27	41.91	0	190	15	92.3	38	21.43
									44.14	6.18	1.27	41.91	0	225	15	92.3	40	23.9
									44.14	6.18	1.27	41.91	0	260	15	92.3	45	24.72
									50.6	5.62	0.12	43.49	0.01	200	120	90.1	71	21.63
									50.6	5.62	0.12	43.49	0.01	200	240	90.1	73	21.81
									50.6	5.62	0.12	43.49	0.01	200	240	88.9	70	21.51
									50.6	5.62	0.12	43.49	0.01	200	240	83.3	70	22.44
									50.6	5.62	0.12	43.49	0.01	180	240	90.1	75	20.92
									50.6	5.62	0.12	43.49	0.01	220	240	90.1	58	23.89
									45.3	5.85	0.78	42.4	0.21	220	60	75	75	22.8
									45.3	5.85	0.78	42.4	0.21	250	60	75	53.28	26.99
									45.3	5.85	0.78	42.4	0.21	280	60	75	37.7	29.87
									45.3	5.85	0.78	42.4	0.21	310	60	75	31.56	30.82
									45.3	5.85	0.78	42.4	0.21	340	60	75	29.51	31.24
									45.3	5.85	0.78	42.4	0.21	280	15	75	34.89	29.19
									45.3	5.85	0.78	42.4	0.21	280	30	75	14.56	29.62
									45.3	5.85	0.78	42.4	0.21	280	90	75	9.04	29.77
									45.3	5.85	0.78	42.4	0.21	280	120	75	6.78	29.9
									46.47	6.98	3.16	38.35	0.11	150	40	90.1	61.3	20.2
									46.47	6.98	3.16	38.35	0.11	200	40	90.1	41.5	22.82
									46.47	6.98	3.16	38.35	0.11	250	40	90.1	34.2	29.1
									32.7	4.9	5.1	15.4	1	180	60	83.5	74.2	14.7
									32.7	4.9	5.1	15.4	1	210	60	83.5	67.8	14.9
									32.7	4.9	5.1	15.4	1	240	60	83.5	51.8	15.1
									45.81	5.6	0.94	39.89	0.08	180	210	90.1	58	15.9
									45.81	5.6	0.94	39.89	0.08	190	120	90.1	62	16.53
									45.81	5.6	0.94	39.89	0.08	190	300	90.1	63	16.34
									45.81	5.6	0.94	39.89	0.08	215	60	90.1	72	18.13
									45.81	5.6	0.94	39.89	0.08	215	210	90.1	62	16.61
									45.81	5.6	0.94	39.89	0.08	215	360	90.1	61	16.81
									45.81	5.6	0.94	39.89	0.08	240	120	90.1	59	16.83
									45.81	5.6	0.94	39.89	0.08	240	300	90.1	57	17.42
									45.81	5.6	0.94	39.89	0.08	250	210	90.1	34	17.47
									44.2	5.9	0.3	46.2	0	180	30	85.7	40.9	18.1782
									44.2	5.9	0.3	46.2	0	180	60	85.7	36.2	18.8756
									44.2	5.9	0.3	46.2	0	180	90	85.7	37.5	18.6281
									44.2	5.9	0.3	46.2	0	200	30	85.7	34.4	20.0398
									44.2	5.9	0.3	46.2	0	200	60	85.7	40.1	19.4665
									44.2	5.9	0.3	46.2	0	200	90	85.7	33.5	19.8513
									44.2	5.9	0.3	46.2	0	220	30	85.7	37	22.527
									44.2	5.9	0.3	46.2	0	220	60	85.7	30.1	23.7029
									44.2	5.9	0.3	46.2	0	220	90	85.7	31	24.3625
									44.2	5.9	0.3	46.2	0	240	30	85.7	26.8	26.241
									44.2	5.9	0.3	46.2	0	240	60	85.7	26.1	27.912
									44.2	5.9	0.3	46.2	0	240	90	85.7	28.1	28.6983
									44.1	6.2	0.4	48.1	0	180	60	90.1	69	21.5
									44.1	6.2	0.4	48.1	0	210	60	90.1	59.8	22.3
									44.1	6.2	0.4	48.1	0	240	60	90.1	56.5	23.3
									44.1	6.2	0.4	48.1	0	260	60	90.1	51.7	25.2
									48.3	8.1	2.2	25.2	0.1	180	30	90.1	86.1	20.4
									48.3	8.1	2.2	25.2	0.1	200	30	90.1	82.9	20.76
									48.3	8.1	2.2	25.2	0.1	220	30	90.1	78	18.56
									48.3	8.1	2.2	25.2	0.1	240	30	90.1	77.7	18.56
									48.3	8.1	2.2	25.2	0.1	260	30	90.1	74.8	18.2
									48.3	8.1	2.2	25.2	0.1	280	30	90.1	72.5	16.98
									48.3	8.1	2.2	25.2	0.1	300	30	90.1	70.7	16.85
									27.4	4.2	2.8	29.5	0	200	30	90.9	58.58	12.4
									27.4	4.2	2.8	29.5	0	220	30	90.9	54.97	12.8
									27.4	4.2	2.8	29.5	0	240	30	90.9	52.57	13.7
									27.4	4.2	2.8	29.5	0	260	30	90.9	51.97	15.9
									27.4	4.2	2.8	29.5	0	280	30	90.9	51.17	16
									33	4.3	1.9	60.5	0.3	160	60	90.9	75.3	18.1
									33	4.3	1.9	60.5	0.3	160	120	90.9	73.6	18.4
									33	4.3	1.9	60.5	0.3	160	180	90.9	72.8	18.4
									33	4.3	1.9	60.5	0.3	180	60	90.9	68.2	18.5
									33	4.3	1.9	60.5	0.3	180	120	90.9	65.2	18.6
									33	4.3	1.9	60.5	0.3	180	180	90.9	61.5	18.7
									33	4.3	1.9	60.5	0.3	200	60	90.9	61.8	18.8
									33	4.3	1.9	60.5	0.3	200	120	90.9	60.9	18.8
									33	4.3	1.9	60.5	0.3	200	180	90.9	57.8	18.9
									45.12	5.77	0.41	45.19	0	180	240	87.72	67.9	18.4762
									45.12	5.77	0.41	45.19	0	200	240	87.72	62.24	19.3023
									45.12	5.77	0.41	45.19	0	220	60	87.72	58.59	21.8219
									45.12	5.77	0.41	45.19	0	220	120	87.72	56.26	24.2939
									45.12	5.77	0.41	45.19	0	220	240	87.72	51.22	24.9481
									45.12	5.77	0.41	45.19	0	240	240	87.72	46.23	25.7777
									45.12	5.77	0.41	45.19	0	260	240	87.72	44.17	29.3885
									47.07	6.3	0.75	45.88	0	180	30	83.3	78.98	19.41
									47.07	6.3	0.75	45.88	0	210	30	83.3	69.26	21.87
									47.07	6.3	0.75	45.88	0	240	30	83.3	61.08	23.82
									47.07	6.3	0.75	45.88	0	180	120	83.3	72.9	20.36
									44.6	6.09	4.84	40.82	3.65	180	240	93.75	44.06	8.86
									44.6	6.09	4.84	40.82	3.65	220	240	93.75	39.2	8.46
									44.6	6.09	4.84	40.82	3.65	260	240	93.75	33.3	7.14
									63.82	7.36	3.32	23.71	1.79	180	240	93.75	47.76	20.91
									63.82	7.36	3.32	23.71	1.79	220	240	93.75	51.86	26.64
									63.82	7.36	3.32	23.71	1.79	260	240	93.75	46.08	25.7
									52.29	7.89	6.39	32.62	0.81	180	30	50	93.13	22.5
									52.29	7.89	6.39	32.62	0.81	210	30	50	85.84	23.44
									52.29	7.89	6.39	32.62	0.81	240	30	50	67.93	22.89
									52.29	7.89	6.39	32.62	0.81	270	30	50	40.78	18.66
									50.91	6.98	10.25	31.03	0.82	180	30	50	98.23	24.75
									50.91	6.98	10.25	31.03	0.82	210	30	50	97.03	26.7
									50.91	6.98	10.25	31.03	0.82	240	30	50	81.3	26.57
									50.91	6.98	10.25	31.03	0.82	270	30	50	60.59	25.85
									51.99	7.18	6.34	33.78	0.7	180	30	50	93.97	23.1
									51.99	7.18	6.34	33.78	0.7	210	30	50	87.68	24.3
									51.99	7.18	6.34	33.78	0.7	240	30	50	64.38	24.17
									51.99	7.18	6.34	33.78	0.7	270	30	50	45.98	21.7
									34.23	6.42	4.16	30.28	0.71	180	30	77.1	18.75	19.94
									34.23	6.42	4.16	30.28	0.71	200	15	77.1	19.87	19.9
									34.23	6.42	4.16	30.28	0.71	200	30	77.1	14.37	19.85
									34.23	6.42	4.16	30.28	0.71	200	60	77.1	14.9	20.12
									34.23	6.42	4.16	30.28	0.71	220	30	77.1	14.37	20.16
									54.3	6.2	0.9	36.5	0	180	180	93	81.7	26.3
									54.3	6.2	0.9	36.5	0	220	180	93	70.8	28.2
									54.3	6.2	0.9	36.5	0	250	180	93	57.6	32.3
									51.09	5.46	1.17	42.05	0.23	240	15	84.9	73.75	25.21
									51.09	5.46	1.17	42.05	0.23	240	30	84.9	72.6	25.37
									51.09	5.46	0.21	42.05	0.23	240	45	84.9	70.34	25.79
									46.66	6	0.21	45.34	0	240	15	84.9	45.87	27.8
									45.41	6.61	1.3	40.55	0.34	180	60	90.1	70.75	19.8577
									45.41	6.61	1.3	40.55	0.34	240	30	90.1	46.96	20.4247
									45.41	6.61	1.3	40.55	0.34	240	60	90.1	45.21	21.6338
									45.41	6.61	1.3	40.55	0.34	240	120	90.1	42.37	24.5832
									45.41	6.61	1.3	40.55	0.34	300	60	90.1	34.4	25.2689
									52	6.7	3.6	32.3	0	120	180	85	87.9	21.9
									52	6.7	3.6	32.3	0	160	180	85	82.6	25.5
									52	6.7	3.6	32.3	0	180	180	85	80.1	27.4
									52	6.7	3.6	32.3	0	200	180	80	74.3	28.2
									52	6.7	3.6	32.3	0	220	30	85	67.9	28.1
									52	6.7	3.6	32.3	0	220	60	85	65	28.4
									52	6.7	3.6	32.3	0	220	180	85	41.3	27.9
									52	6.7	3.6	32.3	0	220	180	95	41.4	29.2
									52	6.7	3.6	32.3	0	220	180	90	63.9	29.4
									52	6.7	3.6	32.3	0	220	180	80	60.7	29.6
									52	6.7	3.6	32.3	0	220	180	75	60.2	29.6
									52	6.7	3.6	32.3	0	220	300	85	61.2	30.1
									52	6.7	3.6	32.3	0	220	360	85	55.7	29.8
									52	6.7	3.6	32.3	0	240	180	85	47.7	31.5
									52	6.7	3.6	32.3	0	260	180	85	56.2	31.9
									52	6.7	3.6	32.3	0	280	180	85	56.3	32.5
									53.86	3.02	7.55	34.97	0.6	200	30	89.8	75	30.45
									53.86	3.02	7.55	34.97	0.6	230	30	90.47	74.5	32.34
									53.86	3.02	7.55	34.97	0.6	260	30	90	68.5	33.08
									50.63	6.66	9.02	31.99	0.47	180	30	50	74.53	17.18
									50.63	6.66	9.02	31.99	0.47	190	30	50	73.58	17.43
									50.63	6.66	9.02	31.99	0.47	200	30	50	72.56	17.82
									50.63	6.66	9.02	31.99	0.47	220	30	50	56.83	17.18
									50.63	6.66	9.02	31.99	0.47	240	30	50	51.84	10.38
									46.2	6.56	0.22	41.95	0	180	60	83.3	63.06	21.16
									46.2	6.56	0.22	41.95	0	200	60	83.3	63.79	21.93
									46.2	6.56	0.22	41.95	0	220	60	83.3	61.78	23.27
									46.2	6.56	0.22	41.95	0	240	60	83.3	56.06	24.97
									46.2	6.56	0.22	41.95	0	260	60	83.3	51.79	26.11
									46.2	6.56	0.22	41.95	0	280	60	83.3	50.35	26.17
									46.2	6.56	0.22	41.95	0	300	60	83.3	48.25	26.93
									46.2	6.56	0.22	41.95	0	240	120	83.3	53.33	25.47
									46.2	6.56	0.22	41.95	0	240	90	83.3	54.34	26.02
									46.2	6.56	0.22	41.95	0	240	30	83.3	57.03	24.13
									46.4	6.2	0.7	45.7	0.1	160	60	83.3	47.8738	19.3
									46.4	6.2	0.7	45.7	0.1	180	60	83.3	47.7477	20.7
									46.4	6.2	0.7	45.7	0.1	200	60	83.3	51.9304	21.6
									46.4	6.2	0.7	45.7	0.1	160	120	83.3	46.219	19.7
									46.4	6.2	0.7	45.7	0.1	180	120	83.3	50.2232	21.1
									46.4	6.2	0.7	45.7	0.1	200	120	83.3	54.8099	22.7
									46.4	6.2	0.7	45.7	0.1	160	180	83.3	47.2336	20.1
									46.4	6.2	0.7	45.7	0.1	180	180	83.3	51.6261	21.6
									46.4	6.2	0.7	45.7	0.1	200	180	83.3	55.4355	23.2
									46.4	6.2	0.7	45.7	0.1	160	60	90.1	46.2056	20.1
									46.4	6.2	0.7	45.7	0.1	180	60	90.1	46.8108	20.8
									46.4	6.2	0.7	45.7	0.1	200	60	90.1	47.7647	22.2
									46.4	6.2	0.7	45.7	0.1	160	120	90.1	44.5	20.2
									46.4	6.2	0.7	45.7	0.1	180	120	90.1	46.0263	21.3
									46.4	6.2	0.7	45.7	0.1	200	120	90.1	50.6803	22.9
									46.4	6.2	0.7	45.7	0.1	160	180	90.1	47	20.5
									46.4	6.2	0.7	45.7	0.1	180	180	90.1	48.6102	22.2
									46.4	6.2	0.7	45.7	0.1	200	180	90.1	51.8095	23.5
									46.4	6.2	0.7	45.7	0.1	160	60	93.75	50.0291	19.3
									46.4	6.2	0.7	45.7	0.1	180	60	93.75	46.1321	19.9
									46.4	6.2	0.7	45.7	0.1	200	60	93.75	46.5179	21
									46.4	6.2	0.7	45.7	0.1	160	120	93.75	46.0095	19.7
									46.4	6.2	0.7	45.7	0.1	180	120	93.75	46.1	20.7
									46.4	6.2	0.7	45.7	0.1	200	120	93.75	48.0424	22.1
									46.4	6.2	0.7	45.7	0.1	160	180	93.75	44.7009	20
									46.4	6.2	0.7	45.7	0.1	180	180	93.75	46.7965	21.2
									46.4	6.2	0.7	45.7	0.1	200	180	93.75	47.7	22.5
									46.18	5.89	0.25	45	0	180	60	93.75	73.12	19.66
									46.18	5.89	0.25	45	0	200	60	93.75	53.72	20
									46.18	5.89	0.25	45	0	220	60	93.75	51.2	21.18
									46.3	5.93	0.362	45.57	0.09	180	240	90.9	80	21.2
									46.3	5.93	0.362	45.57	0.09	200	120	90.9	65	21.1
									46.3	5.93	0.362	45.57	0.09	200	180	90.9	63	21.8
									46.3	5.93	0.362	45.57	0.09	200	240	90.9	65	21.4
									46.3	5.93	0.362	45.57	0.09	200	360	90.9	63	21.7
									46.3	5.93	0.362	45.57	0.09	220	240	90.9	58	23.9
									36.21	5.14	2.39	30.76	1.32	200	240	95.2	58.34	16.02
									36.21	5.14	2.39	30.76	1.32	220	240	95.2	51.55	16.95
									36.21	5.14	2.39	30.76	1.32	240	240	95.2	49.6	17.87
									36.21	5.14	2.39	30.76	1.32	260	240	95.2	44.41	17.86
									36.21	5.14	2.39	30.76	1.32	280	240	95.2	43.48	17.85
									48.9	7.9	1.5	41.6	0.1	180	60	50	72	22.9
									48.9	7.9	1.5	41.6	0.1	210	60	50	66.1	26.5
									48.9	7.9	1.5	41.6	0.1	240	60	50	60.6	27.5
									48.9	7.9	1.5	41.6	0.1	270	60	50	50.4	28.8
									48.9	7.9	1.5	41.6	0.1	300	60	50	42	29.8
									48.9	7.9	1.5	41.6	0.1	330	60	50	36.9	31.3
									48.3	6.1	1.5	40	0	120	30	80	97.1	20
									48.3	6.1	1.5	40	0	150	30	80	96.5	20.8
									48.3	6.1	1.5	40	0	180	30	80	77.9	21.8
									48.3	6.1	1.5	40	0	200	30	80	73	23.1
									48.3	6.1	1.5	40	0	220	30	80	71.1	23.9
									48.3	6.1	1.5	40	0	235	30	80	63	26.2
									48.3	6.1	1.5	40	0	250	30	80	57.6	27.3
									48.3	6.1	1.5	40	0	250	30	87	54.3	27.2
									48.3	6.1	1.5	40	0	250	30	90.1	51.7	27
									48.3	6.1	1.5	40	0	250	30	93.46	48	26.1
									50.3	5.8	1.6	39.2	0	120	30	80	94.1	22
									50.3	5.8	1.6	39.2	0	150	30	80	92.9	22.1
									50.3	5.8	1.6	39.2	0	180	30	80	84.2	23.5
									50.3	5.8	1.6	39.2	0	200	30	80	77.2	24.3
									50.3	5.8	1.6	39.2	0	220	30	80	74.7	25.7
									50.3	5.8	1.6	39.2	0	235	30	80	69.4	26.4
									50.3	5.8	1.6	39.2	0	250	30	80	63.6	28.4
									50.3	5.8	1.6	39.2	0	250	30	87	57.4	27.4
									50.3	5.8	1.6	39.2	0	250	30	90.1	57.1	27.6
									50.3	5.8	1.6	39.2	0	250	30	93.46	55.9	26.6
									25.03	4.21	4.86	15.31	0.74	180	30	90	66.18	10.8
									25.03	4.21	4.86	15.31	0.74	220	30	90	60.58	10.07
									25.03	4.21	4.86	15.31	0.74	260	30	90	56.23	11.79
									25.03	4.21	4.86	15.31	0.74	300	30	90	53	11.23
									25.03	4.21	4.86	15.31	0.74	260	60	90	58.51	12.06
									25.03	4.21	4.86	15.31	0.74	260	90	90	59.37	11.38
									25.03	4.21	4.86	15.31	0.74	260	360	90	63.32	9.8
									25.03	4.21	4.86	15.31	0.74	260	480	90	66.19	10.86
									34.8	5.27	1.7	39.9	0.1	200	30	73.3	93.5	17.4
									34.8	5.27	1.7	39.9	0.1	200	120	73.3	82.4	16.8
									34.8	5.27	1.7	39.9	0.1	250	30	73.3	66.7	18
									34.8	5.27	1.7	39.9	0.1	250	120	73.3	56.6	18.9
									34.8	5.27	1.7	39.9	0.1	300	30	73.3	52.5	20.7
									34.8	5.27	1.7	39.9	0.1	300	120	73.3	48.1	21
									27.2	3.5	2.6	23.1	0.1	200	30	77	88.1	16.5
									27.2	3.5	2.6	23.1	0.1	200	120	77	78.1	16.5
									27.2	3.5	2.6	23.1	0.1	250	30	77	78.1	16.3
									27.2	3.5	2.6	23.1	0.1	250	120	77	72.6	15.8
									27.2	3.5	2.6	23.1	0.1	300	30	77	75.3	17.2
									27.2	3.5	2.6	23.1	0.1	300	120	77	73.4	18.1
									44.8	5.2	2.3	34.4	0.01	180	5	83.3	93.6	18.8
									44.8	5.2	2.3	34.4	0.01	220	5	83.3	66.6	20.2
									44.8	5.2	2.3	34.4	0.01	260	5	83.3	48.3	21.5
									44.8	5.2	2.3	34.4	0.01	180	30	83.3	84	19.6
									44.8	5.2	2.3	34.4	0.01	220	30	83.3	69.8	21.1
									44.8	5.2	2.3	34.4	0.01	260	30	83.3	50.8	22.1
									46.8	6.9	9.7	26.3	0.5	250	60	90	12.5	14.4
									46.4	6.3	3	31.4	0.2	250	60	90	50.2	24.5
									43.9	6.5	5.7	32.8	0.2	250	60	90	34.6	27.4
									49.15	5.51	0.59	42.12	0.12	220	60	88.9	63.73	22.75
									49.15	5.51	0.59	42.12	0.12	220	120	88.9	56.81	23.99
									49.15	5.51	0.59	42.12	0.12	220	180	88.9	52.22	24.68
									49.15	5.51	0.59	42.12	0.12	180	120	88.9	72.42	21.67
									49.15	5.51	0.59	42.12	0.12	260	120	88.9	46.59	26.02
									38.55	6.46	8.05	46.5	0.44	180	30	50	93.9	17.3
									38.55	6.46	8.05	46.5	0.44	200	30	50	92.6	17.5
									38.55	6.46	8.05	46.5	0.44	220	30	50	88.7	18.3
									38.55	6.46	8.05	46.5	0.44	250	30	50	83.4	20.2
									38.55	6.46	8.05	46.5	0.44	280	30	50	80.4	22.4
									22.65	3.22	1.32	24.25	1.07	180	30	93.75	78.3	9.412
									22.65	3.22	1.32	24.25	1.07	210	30	93.75	75.2	9.763
									22.65	3.22	1.32	24.25	1.07	240	30	93.75	72.3	9.425
									22.65	3.22	1.32	24.25	1.07	270	30	93.75	68.4	9.175
									22.65	3.22	1.32	24.25	1.07	300	30	93.75	67.3	8.853
									49.48	6.86	2.84	34.34	0.22	180	60	83.3	85.9	24.43
									49.48	6.86	2.84	34.34	0.22	200	60	83.3	77.9	25.72
									49.48	6.86	2.84	34.34	0.22	220	60	83.3	65.85	26.13
									39	7.32	5.7	47.68	0.3	200	60	75	7	20.81
									39	7.32	5.7	47.68	0.3	250	60	75	5.95	28.98
									39	7.32	5.7	47.68	0.3	300	60	75	5.25	31
									51.14	7.63	3.45	26.01	0.07	200	60	88.9	56.15	28.88
									51.14	7.63	3.45	26.01	0.07	230	60	88.9	39.76	30.29
									51.14	7.63	3.45	26.01	0.07	260	60	88.9	35.71	31.76
									51.14	7.63	3.45	26.01	0.07	200	180	88.9	48.43	29.05
									51.14	7.63	3.45	26.01	0.07	230	180	88.9	40.9	30.61
									51.14	7.63	3.45	26.01	0.07	260	180	88.9	33.28	31.96
									51.14	7.63	3.45	26.01	0.07	200	480	88.9	44.56	29.72
									51.14	7.63	3.45	26.01	0.07	230	480	88.9	38.8	30.44
									51.14	7.63	3.45	26.01	0.07	260	480	88.9	30.27	32.36
									37.63	5.79	5.29	51.3	0	200	30	95	66.83	18.49
									43.91	6.29	1.56	43.89	0.0011	260	15	92.3	33.2	27.66
									46.7	6	0.2	45.3	0	190	5	85.7	83.5	19.9
									46.7	6	0.2	45.3	0	225	5	85.7	66.8	21.4
									46.7	6	0.2	45.3	0	260	5	85.7	47.8	25.7
									48.3	6.66	1	43.7	0.34	150	20	90.9	76	20.01
									48.3	6.66	1	43.7	0.34	250	20	90.9	62	22.07
									48.3	6.66	1	43.7	0.34	350	20	90.9	49	27.2
									47.75	5.61	0.9	45.51	0.23	220	30	90.9	57.22	24.7
									47.75	5.61	0.9	45.51	0.23	250	30	90.9	45.31	26.7
									47.75	5.61	0.9	45.51	0.23	300	30	90.9	40.63	29.4
									47.75	5.61	0.9	45.51	0.23	350	30	90.9	35.76	28.7
									47.75	5.61	0.9	45.51	0.23	375	30	90.9	35.54	30.6
									46.96	6.22	1.23	44.82	0.77	200	30	90.9	65.67	25.3
									46.96	6.22	1.23	44.82	0.77	250	30	90.9	46.3	25
									46.96	6.22	1.23	44.82	0.77	300	30	90.9	40.61	28.7
									46.96	6.22	1.23	44.82	0.77	350	30	90.9	30.86	29.4
									46.96	6.22	1.23	44.82	0.77	375	30	90.9	28.33	28.7
									49.1	6.3	2.9	42.31	0	175	30	80	60.76	24.32
									49.1	6.3	2.9	42.31	0	200	30	80	59.9	24.84
									49.1	6.3	2.9	42.31	0	225	10	80	59.9	25.75
									49.1	6.3	2.9	42.31	0	225	30	80	58.79	25.65
									49.1	6.3	2.9	42.31	0	225	60	80	58.6	26.4
									49.1	6.3	2.9	42.31	0	250	30	80	54.3	27.03
									49.1	6.3	2.9	42.31	0	275	30	80	49.65	28.31
									49.1	6.3	2.9	42.31	0	250	30	80	79.8	23.12
									49.1	6.3	2.9	42.31	0	300	30	80	58.86	25.29
									45.37	6.93	13.1	34.1	0.5	150	90	33.3	21.54	21.85
									45.37	6.93	13.1	34.1	0.5	150	120	33.3	20.7	20.96
									45.37	6.93	13.1	34.1	0.5	180	60	33.3	22.91	24.38
									45.37	6.93	13.1	34.1	0.5	180	90	33.3	26.7	22.31
									45.37	6.93	13.1	34.1	0.5	180	120	33.3	30.75	22.77
									45.37	6.93	13.1	34.1	0.5	210	60	33.3	21.95	23.49
									45.37	6.93	13.1	34.1	0.5	210	90	33.3	29.27	21.58
									45.37	6.93	13.1	34.1	0.5	210	120	33.3	34.49	22.83
									47.01	6.25	1.21	10.5	2.68	180	30	60	82.42	22.38
									47.01	6.25	1.21	10.5	2.68	200	30	60	85.11	22.54
									47.01	6.25	1.21	10.5	2.68	220	30	60	84.78	22.88
									47.01	6.25	1.21	10.5	2.68	240	30	60	84.91	17.98
									47.01	6.25	1.21	10.5	2.68	260	30	60	80.76	21.19
									47.01	6.25	1.21	10.5	2.68	280	30	60	72.94	22.43
									47.01	6.25	1.21	10.5	2.68	300	30	60	69.26	21.35
									34.41	5.21	4.75	23.28	1.73	100	30	66.7	77.57	14.48
									34.41	5.21	4.75	23.28	1.73	100	60	66.7	73.73	13.57
									34.41	5.21	4.75	23.28	1.73	150	30	66.7	86.26	16.17
									34.41	5.21	4.75	23.28	1.73	150	60	66.7	89.01	13.1
									34.41	5.21	4.75	23.28	1.73	200	30	66.7	81.16	14.59
									34.41	5.21	4.75	23.28	1.73	200	60	66.7	80.78	14.21
